# Supplementary material for: Time-varying optimization of COVID-19 vaccine prioritization in the context of limited vaccination capacity
Source: Nat Commun. 2021 Aug 3;12:4673. doi: 10.1038/s41467-021-24872-5 (PMC8333090; doi:10.1038/s41467-021-24872-5)
Supplement: Supplementary file 4 — Source Data [file 41467_2021_24872_MOESM4_ESM.zip]

Archive with 24 entries (23 files):
- Source data/
- Source data/data_Fig. 1.xlsx
- Source data/data_Fig. 2.xlsx
- Source data/data_Fig. 3.xlsx
- Source data/data_Supplementary Fig. 10.xlsx
- Source data/data_Supplementary Fig. 11.xlsx
- Source data/data_Supplementary Fig. 12.xlsx
- Source data/data_Supplementary Fig. 13.xlsx
- Source data/data_Supplementary Fig. 14.xlsx
- Source data/data_Supplementary Fig. 15.xlsx
- Source data/data_Supplementary Fig. 16.xlsx
- Source data/data_Supplementary Fig. 17.xlsx
- Source data/data_Supplementary Fig. 18.xlsx
- Source data/data_Supplementary Fig. 19.xlsx
- Source data/data_Supplementary Fig. 2.xlsx
- Source data/data_Supplementary Fig. 20.xlsx
- Source data/data_Supplementary Fig. 21.xlsx
- Source data/data_Supplementary Fig. 3.xlsx
- Source data/data_Supplementary Fig. 4.xlsx
- Source data/data_Supplementary Fig. 5.xlsx
- Source data/data_Supplementary Fig. 6.xlsx
- Source data/data_Supplementary Fig. 7.xlsx
- Source data/data_Supplementary Fig. 8.xlsx
- Source data/data_Supplementary Fig. 9.xlsx
