# Supplementary material for: Time-varying optimization of COVID-19 vaccine prioritization in the context of limited vaccination capacity
Source: Nat Commun. 2021 Aug 3;12:4673. doi: 10.1038/s41467-021-24872-5 (PMC8333090; doi:10.1038/s41467-021-24872-5)
Supplement: Supplementary file 4 — Source Data [file 41467_2021_24872_MOESM4_ESM.zip › Source data/data_Fig. 3.xlsx]

## Sheet: Panel a
policy

## Sheet: Panel b
policy

## Sheet: Panel c
policy

## Sheet: Panel d
policy

## Sheet: Panel e
policy

## Sheet: Panel f
policy

## Sheet: Panel g
policy

## Sheet: Panel h
policy

## Sheet: Panel i
policy

## Sheet: Panel j
policy

[truncated: 2 more sheets: Panel k, Panel l]
