# Supplementary material for: Time-varying optimization of COVID-19 vaccine prioritization in the context of limited vaccination capacity
Source: Nat Commun. 2021 Aug 3;12:4673. doi: 10.1038/s41467-021-24872-5 (PMC8333090; doi:10.1038/s41467-021-24872-5)
Supplement: Supplementary file 4 — Source Data [file 41467_2021_24872_MOESM4_ESM.zip › Source data/data_Supplementary Fig. 18.xlsx]

## Sheet: Panel a
policy

## Sheet: Panel c
policy
