# Supplementary material for: Time-varying optimization of COVID-19 vaccine prioritization in the context of limited vaccination capacity
Source: Nat Commun. 2021 Aug 3;12:4673. doi: 10.1038/s41467-021-24872-5 (PMC8333090; doi:10.1038/s41467-021-24872-5)
Supplement: Supplementary file 4 — Source Data [file 41467_2021_24872_MOESM4_ESM.zip › Source data/data_Supplementary Fig. 21.xlsx]

## Sheet: Panel a
	[0,5)	[5,10)	[10,15)	[15,20)	[20,25)	[25,30)	[30,35)	[35,40)	[40,45)	[45,50)	[50,55)	[55,60)	[60,65)	[65,70)	[70,75)	[75,80)	80+
[0,5)	3.4675	0.232857	0.0623214	0.0298214	0.0801786	0.818036	1.20696	0.688036	0.188571	0.112857	0.279821	0.524643	0.632143	0.409464	0.122321	0.0132143	0.0639286
[5,10)	0.334828	12.4298	1.62948	0.0336207	0.120172	0.338276	0.907759	1.37276	0.24	0.155345	0.0374138	0.297414	0.561724	0.613966	0.163103	0	0.0605172
[10,15)	0	1.11714	17.7662	2.43696	0.228214	0.216429	0.417679	1.03	0.86875	0.498571	0.221964	0.10625	0.152679	0.448036	0.07125	0.158393	0.03
[15,20)	0	0.0474545	0.990909	17.4538	0.957818	1.10164	1.79964	2.74018	1.77436	1.74873	1.02091	0.756545	0.291091	0.224	0.131273	0.212	0.339636
[20,25)	0.103621	0	0.0736207	0.0737931	2.10172	2.65897	2.44276	3.06603	2.90155	3.17293	1.72879	1.29379	0.627931	0.189138	0.21069	0.21069	0.243621
[25,30)	0.158182	0.0587879	0.0565152	0.210303	1.09924	2.66409	2.45212	3.20727	1.98591	2.39712	1.80515	1.6903	0.827879	0.517424	0.291212	0.115909	0.314091
[30,35)	0.423372	0.408372	0.0625581	0.337791	1.45326	2.6664	4.14605	4.59942	2.83674	3.44465	1.95628	1.89326	1.06942	0.584186	0.251163	0.149767	0.257093
[35,40)	0.102537	0.281045	0.339701	0.18	0.746716	1.52239	2.31179	3.06687	2.15507	2.3609	1.34537	1.36746	0.70791	0.334627	0.191493	0.0528358	0.071791
[40,45)	0.0469231	0.0798462	0.362615	0.473231	0.757077	1.54477	2.21108	3.17923	2.19323	2.81015	1.34138	0.906769	0.376615	0.706923	0.470154	0.245231	0.161538
[45,50)	0.044125	0.097125	0.251875	0.289125	1.42012	1.95213	2.66437	2.81975	2.782	2.94313	2.06075	1.20788	0.569125	0.4935	0.370125	0.4375	0.19075
[50,55)	0.0818072	0.0613253	0.126747	0.24494	1.02771	1.76325	1.4988	2.67217	2.18892	2.49217	2.06964	1.68699	1.44988	0.797952	0.612771	0.467831	0.708434
[55,60)	0.100152	0.0863636	0.0309091	0.0683333	0.585303	1.2153	1.6397	1.93015	1.30803	1.67379	1.38424	2.43652	1.14864	0.495758	1.11394	0.389394	0.915606
[60,65)	0.0444231	0.0313462	0.0942308	0.0482692	0.270962	0.734615	0.965577	1.16077	0.871346	0.987692	1.04288	1.58904	1.76135	1.27173	0.5175	0.291923	0.428654
[65,70)	0.0792	0.1322	0.0506	0.0498	0.1462	0.3394	0.4324	0.8854	0.9028	0.9134	0.6736	1.3204	1.661	3.6352	1.1136	0.8672	0.7204
[70,75)	0.013	0.166	0.0853333	0.0826667	0.125667	0.216667	0.19	0.533667	0.674667	0.782667	0.762333	0.590333	1.43567	1.97967	1.50433	1.30667	0.407
[75,80)	0	0.0422222	0.0372222	0.0283333	0.165556	0.108333	0.0277778	0.151667	0.413333	0.572778	0.372222	0.671667	1.52389	1.18444	1.11333	1.83056	0.876111
80+	0	0	0.0616667	0.055	0.0538889	0.247222	0.178889	0.176111	0.113333	0.235	0.581111	0.976111	1.10389	0.979444	0.696667	2.73833	2.10833

## Sheet: Panel b
	[0,5)	[5,10)	[10,15)	[15,20)	[20,25)	[25,30)	[30,35)	[35,40)	[40,45)	[45,50)	[50,55)	[55,60)	[60,65)	[65,70)	[70,75)	[75,80)	80+
[0,5)	0.408542	0.38125	0.0835417	0.102292	0.936667	1.55125	2.31417	2.15292	0.45125	0.41125	1.01187	1.01396	1.41562	1.14917	0.244375	0.188958	0.289167
[5,10)	0.3386	0.371	0.2794	0.3348	0.5974	0.7338	2.7486	2.9834	1.2828	0.9836	0.665	0.6582	1.2718	1.4194	0.1388	0.1004	0.2078
[10,15)	0.454583	0.4325	0.595	0.475417	0.179583	0.263125	1.57333	2.27979	2.07437	1.82062	0.91875	0.784375	0.97625	1.01958	0.336458	0.285417	0.547917
[15,20)	0.275957	0.32766	0.603617	0.598936	1.19511	1.28553	1.30638	1.39	2.20043	2.33213	1.53298	1.31085	0.680213	0.555319	0.411702	0.305532	0.636809
[20,25)	0.5884	0.528	0.5222	0.7626	1.3936	1.4666	1.2722	1.1112	2.2988	2.8	1.6694	1.6044	0.668	0.7488	0.2892	0.426	0.5282
[25,30)	0.907857	0.792857	0.459643	0.338214	2.04161	2.37554	1.88857	1.7425	1.35321	1.31196	2.08946	2.04286	1.02357	0.894107	0.302143	0.214464	0.4125
[30,35)	1.58378	1.35419	0.417973	0.265541	1.06554	1.47514	3.45851	3.16554	1.00203	0.845811	1.39459	1.33568	1.39703	1.11041	0.127027	0.10527	0.223784
[35,40)	0.731579	0.907018	0.984211	0.786667	0.935088	0.894386	3.81316	4.00316	1.46772	1.28596	1.04579	1.04509	1.52105	1.58649	0.397193	0.260175	0.50386
[40,45)	0.694182	0.790909	0.978727	0.742545	0.857636	0.959455	1.87	1.94382	2.34509	2.19691	0.507273	0.423455	1.27782	1.34418	0.247455	0.177091	0.378909
[45,50)	0.607536	0.668116	1.42841	1.49435	1.22217	1.02145	1.4571	1.52232	3.02696	3.14928	1.65899	1.58043	0.796522	0.77971	0.846957	0.737101	1.68522
[50,55)	0.604789	0.58338	0.689014	0.926338	1.88676	1.8138	1.77704	1.6962	2.04254	2.1169	2.97028	2.63028	0.685211	0.551549	0.717324	0.739859	1.47775
[55,60)	0.297857	0.359107	0.258393	0.222679	1.22679	1.33625	2.53232	2.37375	1.55321	1.54411	2.31357	2.28232	1.50196	1.39571	0.330357	0.229464	0.531964
[60,65)	0.475	0.498636	0.356136	0.369091	0.633636	0.748409	1.93614	1.76295	0.601591	0.578864	1.06318	1.35409	1.78432	1.38227	0.175455	0.191364	0.5125
[65,70)	0.302381	0.303095	0.465	0.432857	0.439524	0.402143	1.68595	1.8031	1.09238	1.01952	0.749524	0.877381	1.91119	1.69857	0.135714	0.0933333	0.203095
[70,75)	0.420769	0.427308	0.456923	0.505769	0.582308	0.588846	1.07692	1.55385	2.20346	2.16115	0.698846	0.514615	0.68	0.749615	0.658077	0.403077	0.942308
[75,80)	0.245333	0.316667	0.485333	0.452667	0.999333	1.11733	0.878667	1.14733	1.55067	1.74267	1.64133	1.55467	0.33	0.3	0.398	0.346	0.728
80+	0.322	0.398	0.172	0.276	0.935333	0.967333	1.03733	1.01	0.812	0.998667	2.69333	2.46867	0.584667	0.424667	0.226667	0.227333	0.586667

## Sheet: Panel c
	[0,5)	[5,10)	[10,15)	[15,20)	[20,25)	[25,30)	[30,35)	[35,40)	[40,45)	[45,50)	[50,55)	[55,60)	[60,65)	[65,70)	[70,75)	[75,80)	80+
[0,5)	2.04742	0.137493	0.0367983	0.0176084	0.0490735	0.500681	0.738726	0.421114	0.12308	0.0736612	0.182638	0.342432	0.428164	0.277339	0.082851	0.00895033	0.0525995
[5,10)	0.197702	7.33932	0.962145	0.0198517	0.0735519	0.207043	0.555596	0.840201	0.156647	0.101393	0.0244198	0.19412	0.380468	0.415852	0.110474	0	0.0497927
[10,15)	0	0.659629	10.4903	1.43893	0.139679	0.132466	0.255641	0.630414	0.567028	0.325415	0.144875	0.0693488	0.103413	0.303464	0.0482592	0.107283	0.0246835
[15,20)	0	0.02802	0.585093	10.3058	0.586235	0.67426	1.10147	1.67714	1.15812	1.14138	0.666342	0.493793	0.197162	0.15172	0.0889139	0.143592	0.279448
[20,25)	0.0611839	0	0.0434701	0.0435719	1.28637	1.62743	1.4951	1.87657	1.89383	2.07095	1.12837	0.844452	0.425312	0.128107	0.142705	0.142705	0.200447
[25,30)	0.0934001	0.0347119	0.03337	0.124176	0.672794	1.63056	1.50083	1.96302	1.29619	1.56459	1.17821	1.10325	0.560741	0.350463	0.197244	0.0785078	0.258429
[30,35)	0.249985	0.241128	0.0369381	0.199452	0.889469	1.63197	2.5376	2.81509	1.85153	2.24831	1.27685	1.23572	0.724341	0.395682	0.170118	0.101441	0.211532
[35,40)	0.0605442	0.165946	0.20058	0.106283	0.45703	0.931782	1.41494	1.87708	1.40661	1.54094	0.878118	0.892536	0.479483	0.22665	0.129702	0.0357869	0.0590686
[40,45)	0.0277062	0.047146	0.21411	0.279424	0.463371	0.94548	1.3533	1.94586	1.43151	1.83417	0.875515	0.591843	0.25509	0.478815	0.318446	0.1661	0.132911
[45,50)	0.0260541	0.0573485	0.148722	0.170717	0.869191	1.1948	1.63074	1.72584	1.8158	1.92096	1.34504	0.788374	0.385481	0.334258	0.250694	0.296328	0.156946
[50,55)	0.0483039	0.0362102	0.0748391	0.144627	0.629013	1.0792	0.917342	1.63551	1.42869	1.62663	1.35084	1.10109	0.982035	0.54047	0.415043	0.316872	0.582889
[55,60)	0.0591355	0.0509943	0.0182506	0.0403481	0.358236	0.74383	1.00358	1.18135	0.853744	1.09247	0.903488	1.5903	0.777997	0.335788	0.754496	0.263745	0.753347
[60,65)	0.0262301	0.0185087	0.0556395	0.0285011	0.165843	0.449623	0.590984	0.710452	0.568723	0.644661	0.680685	1.03716	1.193	0.861371	0.350514	0.197726	0.35269
[65,70)	0.0467645	0.0780589	0.0298773	0.0294049	0.0894821	0.207731	0.264652	0.541911	0.589253	0.596171	0.439655	0.861818	1.12503	2.4622	0.754266	0.587374	0.592734
[70,75)	0.00767599	0.0980164	0.050386	0.0488114	0.0769146	0.132611	0.11629	0.326632	0.440351	0.510842	0.497571	0.385307	0.972409	1.34087	1.01892	0.885034	0.334873
[75,80)	0	0.0249306	0.0219783	0.0167297	0.101329	0.0663057	0.0170015	0.092828	0.26978	0.373849	0.242947	0.438393	1.03216	0.80225	0.754085	1.23988	0.720851
80+	0	0	0.0364117	0.0324753	0.0329828	0.151313	0.109489	0.107789	0.0739721	0.153383	0.379288	0.637102	0.747688	0.663399	0.471868	1.85473	1.7347
